# Supplementary material for: Connection of Isolated Stereoclusters by Combining 13C-RCSA, RDC, and J-Based Configurational Analyses and Structural Revision of a Tetraprenyltoluquinol Chromane Meroterpenoid from Sargassum muticum
Source: Mar Drugs. 2022 Jul 18;20(7):462. doi: 10.3390/md20070462 (PMC9319238; doi:10.3390/md20070462)
Supplement: Supplementary file 1 [file marinedrugs-20-00462-s001.zip]

Archive with 1 entries (1 files):
- marinedrugs-1805055-supplementary.pdf
